# Supplementary material for: High frame rate speckle tracking echocardiography to image the left ventricular mechanical activation sequence in healthy participants and patients with left bundle branch block
Source: Eur Heart J Imaging Methods Pract. 2026 May 14;4(1):qyag086. doi: 10.1093/ehjimp/qyag086 (PMC13222643; doi:10.1093/ehjimp/qyag086)
Supplement: qyag086_Supplementary_Data [file qyag086_supplementary_data.zip]

Archive with 9 entries (9 files):
- Figure S1.jpg
- Figure S2.jpg
- Figure S3.jpg
- Figure S4.jpg
- Figure S5.jpg
- Figure S6.jpg
- Figure S7.jpg
- Figure S8.jpg
- Supplementary Material.docx
